# Supplementary material for: Are Melanocortin Receptors Present in Extant Protochordates?
Source: Biomolecules. 2024 Sep 4;14(9):1120. doi: 10.3390/biom14091120 (PMC11430673; doi:10.3390/biom14091120)
Supplement: Supplementary file 1 [file biomolecules-14-01120-s001.zip]

Archive with 1 entries (1 files):
- biomolecules-3166109-supplementary.pdf
